# Supplementary material for: Structural Elucidation and In Silico-Aided Toxicity Prediction of Forced Degradation Products of Ginsenoside Re Using Ultra-High-Performance Liquid Chromatography Equipped with a Diode Array Detector and Charged Aerosol Detector (UHPLC-DAD-CAD) and Liquid Chromatography Coupled to a High-Resolution Mass Detector (LC-HRMS)
Source: Int J Mol Sci. 2024 Dec 10;25(24):13231. doi: 10.3390/ijms252413231 (PMC11676588; doi:10.3390/ijms252413231)
Supplement: Supplementary file 1 [file ijms-25-13231-s001.zip]

Archive with 1 entries (1 files):
- ijms-3355977-supplementary.pdf
